# Supplementary material for: Evaluation of the Effect of the ENSO Cycle on the Distribution Potential of the Genus Anastrepha of Horticultural Importance in the Neotropics and Panama
Source: Insects. 2023 Aug 18;14(8):714. doi: 10.3390/insects14080714 (PMC10455666; doi:10.3390/insects14080714)
Supplement: Supplementary file 1 [file insects-14-00714-s001.zip]

Archive with 1 entries (1 files):
- insects-2533089-supplementary.pdf
